# Supplementary material for: Effects of Bacillus coagulans (GBI-30, 6086) Supplementation on the Fecal Characteristics and Microbiota of Healthy Adult Dogs Subjected to an Abrupt Diet Change
Source: Microorganisms. 2025 Oct 28;13(11):2462. doi: 10.3390/microorganisms13112462 (PMC12654280; doi:10.3390/microorganisms13112462)
Supplement: Supplementary file 1 [file microorganisms-13-02462-s001.zip]

Archive with 2 entries (2 files):
- Wilson_KerryDogStudy2_DietTransition(File S2)_Microorganisms.pdf
- Wilson_KerryDogStudy2_DietTransition(File S1)_Microorganisms.pdf
